# Supplementary material for: Progress towards lymphatic filariasis elimination in Ghana from 2000-2016: Analysis of microfilaria prevalence data from 430 communities
Source: PLoS Negl Trop Dis. 2019 Aug 9;13(8):e0007115. doi: 10.1371/journal.pntd.0007115 (PMC6709921; doi:10.1371/journal.pntd.0007115)
Supplement: S1 Text — (XLSX) [file pntd.0007115.s001.xlsx]

## Sheet: Data
Time_PT_1st trtmt	First trtmt (Year)	Sample Year	Region	TAS1-MDAstop	District	Community	No. examined (mf)	No. positive (mf)	% positive (mf)
0	2002	2002	Central	2010	Agona-East	Kwesi-Paintsil	52	0	0
0	2003	2002	Northern	2014	East-Mamprusi	Namaasim	273	0	0
0	2002	2002	Western	Not yet	Ellembelle	Anwia	100	0	0
0	2002	2002	Western	Not yet	Ellembelle	Bomoakpoley	99	0	0
1	2002	2003	Central	2010	Agona-East	Kwesi-Paintsil	103	0	0
0	2004	2003	Northern	2014	East-Gonja	Kalande	486	0	0
2	2001	2003	Central	2010	Effutu-Municipal	Ateitu	96	0	0
2	2001	2003	Central	2010	Effutu-Municipal	Atekyedo	58	0	0
2	2001	2003	Central	2010	Effutu-Municipal	Gyahadze	104	0	0
2	2001	2003	Central	2010	Effutu-Municipal	Osubonpanyin	102	0	0
1	2002	2003	Upper-West	Not yet	Lawra	Ambur	64	0	0
2	2001	2003	Upper-West	2014	Sissala-West	Bouti	100	0	0
0	2005	2004	Eastern	2014	Ayensuano	Kofi-Pare	277	0	0
0	2005	2004	Eastern	2014	Ayensuano	Kwaboanta	100	0	0
0	2005	2004	Greater-Accra	2014	Ga-South	Obom	104	0	0
0	2005	2004	Greater-Accra	2014	Ga-West	Kofi-Quaye	191	0	0
0	2005	2004	Brong-Ahafo	2016	Techiman-Municipal	Tandanafo-2	100	0	0
0	2005	2004	Northern	2014	Yendi	Adibo	200	0	0
2	2003	2005	Northern	2014	East-Mamprusi	Dabari	500	0	0
3	2002	2005	Western	Not yet	Ellembelle	Anwia	102	0	0
4	2001	2005	Upper-West	2014	Sissala-East	Banu	500	0	0
7	2000	2007	Western	Not yet	Ahanta-West	Abura	231	0	0
7	2000	2007	Western	Not yet	Ahanta-West	Antseambua	55	0	0
7	2000	2007	Western	Not yet	Ahanta-West	Asemasa	172	0	0
6	2001	2007	Central	2010	Awutu-Senya-West	Akrabong	222	0	0
6	2001	2007	Central	2010	Awutu-Senya-West	Bontrase	99	0	0
6	2001	2007	Central	2010	Awutu-Senya-West	Kwame-Quaye	49	0	0
6	2001	2007	Central	2010	Effutu-Municipal	Gyangyanadze	142	0	0
6	2001	2007	Central	2010	Effutu-Municipal	Osubonpanyin	103	0	0
6	2001	2007	Central	2010	Effutu-Municipal	Sankor	77	0	0
6	2001	2007	Central	2010	Effutu-Municipal	Woarabeba	96	0	0
6	2001	2007	Upper-West	2014	Sissala-East	Bassisan	180	0	0
6	2001	2007	Upper-West	2014	Sissala-East	Kunchugu	115	0	0
6	2001	2007	Upper-West	2014	Sissala-West	Bouti	112	0	0
6	2001	2007	Upper-West	2014	Sissala-West	Jeffisi	109	0	0
6	2001	2007	Upper-West	2014	Sissala-West	Sibelle	200	0	0
7	2002	2009	Central	2010	Agona-East	Akwakwaa	167	0	0
7	2002	2009	Central	2010	Agona-East	Duabone	167	0	0
7	2002	2009	Central	2010	Agona-East	Essusu	54	0	0
7	2002	2009	Central	2010	Agona-East	Kwamang	402	0	0
7	2002	2009	Central	2010	Agona-East	Kwesi-Kum	135	0	0
7	2002	2009	Central	2010	Agona-East	Mankrong	72	0	0
7	2002	2009	Central	2010	Agona-East	Ninta	95	0	0
7	2002	2009	Central	2010	Agona-East	Ofoase	107	0	0
6	2003	2009	Upper-East	2014	Bawku-West	Teshie	214	0	0
7	2002	2009	Upper-East	2015	Bolgatanga-Municipal	Nyariga-Kunkua	78	0	0
7	2002	2009	Upper-East	2015	Bongo	Amikabiisi	176	0	0
7	2002	2009	Upper-East	2015	Bongo	Azosilga	114	0	0
7	2002	2009	Upper-West	2015	Daffiama-BI	Touri	165	0	0
6	2003	2009	Northern	2014	Kumbungu	Bogu-Palgu	138	0	0
6	2003	2009	Northern	2014	Kumbungu	Mbaanayili	110	0	0
7	2002	2009	Upper-West	Not yet	Lambussie-K	Kogri	119	0	0
7	2002	2009	Upper-West	Not yet	Lambussie-K	Ul-Dantiel	63	0	0
7	2002	2009	Upper-West	Not yet	Lawra	Ambur	97	0	0
6	2003	2009	Northern	2014	Mamprugu-Moaduri	Yagaba	162	0	0
6	2003	2009	Northern	2014	Mamprugu-Moaduri	Yama	190	0	0
7	2002	2009	Upper-West	2015	Nadowli	Dakyie	122	0	0
6	2003	2009	Northern	2014	Nanumba North	Dakpam	157	0	0
6	2003	2009	Northern	2014	Nanumba North	Jagrido	215	0	0
6	2003	2009	Northern	2014	Nanumba North	Kpabi	126	0	0
6	2003	2009	Northern	2014	Nanumba North	Manchuni	222	0	0
6	2003	2009	Northern	2014	Nanumba North	Zibaga	150	0	0
7	2002	2009	Western	Not yet	Nzema-East	Aguafo	137	0	0
7	2002	2009	Western	Not yet	Nzema-East	Ebonkro	101	0	0
7	2002	2009	Western	Not yet	Nzema-East	Ewuku	64	0	0
6	2003	2009	Northern	2014	Savelugu-Nanton	Guntigli	129	0	0
6	2003	2009	Northern	2014	Savelugu-Nanton	Koduguziegu	154	0	0
6	2003	2009	Northern	2014	Savelugu-Nanton	Kpano	61	0	0
6	2003	2009	Northern	2014	Savelugu-Nanton	Nabogu	80	0	0
6	2003	2009	Northern	2014	Savelugu-Nanton	Tibali	140	0	0
6	2003	2009	Northern	2014	Savelugu-Nanton	Tinkurugu	136	0	0
6	2003	2009	Northern	2014	Savelugu-Nanton	Ying	69	0	0
6	2003	2009	Northern	2014	Savelugu-Nanton	Zion	185	0	0
5	2004	2009	Western	2014	Tarkwa-Nsueam	Badukrom	139	0	0
5	2004	2009	Western	2014	Tarkwa-Nsueam	Bonsawire	128	0	0
5	2004	2009	Western	2014	Tarkwa-Nsueam	Esuoso	137	0	0
5	2004	2009	Western	2014	Tarkwa-Nsueam	Iduaprim-Mile-8	196	0	0
6	2003	2009	Northern	2014	Tatale-Sanguli	Nachamba-2	96	0	0
6	2003	2009	Northern	2014	Tatale-Sanguli	Taguldo	116	0	0
6	2003	2009	Northern	2014	Tatale-Sanguli	Tatindo	190	0	0
6	2003	2009	Northern	2014	Tatale-Sanguli	Tatindo-Kpasa	106	0	0
6	2003	2009	Northern	2014	Tolon	Chirifoyili	81	0	0
6	2003	2009	Northern	2014	Tolon	Dimabi	104	0	0
6	2003	2009	Northern	2014	Tolon	Grumani	138	0	0
6	2003	2009	Northern	2014	Tolon	Tali	113	0	0
6	2003	2009	Northern	2014	Tolon	Yipelgu	68	0	0
7	2002	2009	Upper-West	Not yet	Wa-West	Tanina	213	0	0
6	2003	2009	Northern	2014	West-Mamprusi	Bulbia	159	0	0
6	2003	2009	Northern	2014	West-Mamprusi	Loagri	190	0	0
6	2003	2009	Northern	2014	West-Mamprusi	Wungu	60	0	0
6	2003	2009	Northern	2014	Zabzugu	Kwayili	232	0	0
6	2003	2009	Northern	2014	Zabzugu	Mognegu	216	0	0
8	2002	2010	Central	2010	Agona-East	Asafo	2	0	0
8	2002	2010	Central	2010	Agona-East	Mankrong	6	0	0
8	2002	2010	Central	2010	Agona-West	Wawase	2	0	0
9	2001	2010	Central	2010	Awutu-Senya-West	Ayensuako	2	0	0
9	2001	2010	Central	2010	Awutu-Senya-West	Chochoe	1	0	0
9	2001	2010	Central	2010	Effutu-Municipal	Gyahadze	4	0	0
6	2004	2010	Central	2014	KEEA	Ankwanda	30	0	0
6	2004	2010	Central	2014	KEEA	Brenu-Akyenimu	20	0	0
8	2003	2011	Central	2014	AAK	Kwamankese	86	0	0
8	2003	2011	Central	2014	AAK	Obokor	173	0	0
8	2003	2011	Central	2014	AAK	Patoako	91	0	0
8	2003	2011	Central	2014	AEE	Ankukrom	200	0	0
8	2003	2011	Central	2014	AEE	Owamase	156	0	0
6	2005	2011	Eastern	2014	Akwapim-South	Akufokrom	156	0	0
6	2005	2011	Eastern	2014	Akwapim-South	Boahenkro	186	0	0
6	2005	2011	Eastern	2014	Akwapim-South	Obregyema	134	0	0
6	2005	2011	Eastern	2014	Akwapim-South	Pakro-Zongo	127	0	0
6	2005	2011	Eastern	2014	Akwapim-South	Pampaso-Krokese	25	0	0
7	2004	2011	Central	2014	AOB	Bedum	139	0	0
7	2004	2011	Central	2014	AOB	Breman-Ayipey	168	0	0
7	2004	2011	Western	2014	Aowin	Adjakaa	164	0	0
7	2004	2011	Western	2014	Aowin	Asantekrom	161	0	0
7	2004	2011	Western	2014	Aowin	Jensue	69	0	0
7	2004	2011	Western	2014	Aowin	Yiwabra-Nkwanta	168	0	0
7	2004	2011	Central	2014	Assin-South	Atentan	161	0	0
7	2004	2011	Central	2014	Assin-South	Ayigbo	59	0	0
7	2004	2011	Central	2014	Assin-South	Bepokokoo	151	0	0
7	2004	2011	Central	2014	Assin-South	Ghana-Camp	87	0	0
7	2004	2011	Central	2014	Assin-South	Gold-Coast-Camp	127	0	0
7	2004	2011	Central	2014	Assin-South	Nkubem	118	0	0
6	2005	2011	Eastern	2014	Ayensuano	Kofi-Pare	248	0	0
6	2005	2011	Eastern	2014	Ayensuano	Onakwase	80	0	0
7	2004	2011	Northern	Not yet	Bole	Jama	88	0	0
7	2004	2011	Central	2014	Cape-Coast	Dehia	146	0	0
7	2004	2011	Central	2014	Cape-Coast	Koforidua	84	0	0
7	2004	2011	Central	2014	Cape-Coast	Nyinasin	127	0	0
6	2005	2011	Northern	2014	Central-Gonja	Yapei	308	0	0
6	2005	2011	Northern	2014	Central-Gonja	Yipala	110	0	0
8	2003	2011	Northern	2014	Chereponi	Kudani	191	0	0
8	2003	2011	Northern	2014	Chereponi	Wonjuga	128	0	0
7	2004	2011	Northern	2014	East-Gonja	Gbung	246	0	0
7	2004	2011	Northern	2014	East-Gonja	Kalande	233	0	0
7	2004	2011	Northern	2014	East-Gonja	Kpalbe	345	0	0
7	2004	2011	Northern	2014	East-Gonja	Kpembe	104	0	0
6	2005	2011	Greater-Accra	2014	Ga-East	Adenkerebi	103	0	0
6	2005	2011	Greater-Accra	2014	Ga-East	Adoteiman	124	0	0
6	2005	2011	Greater-Accra	2014	Ga-East	Akporman	116	0	0
6	2005	2011	Greater-Accra	2014	Ga-East	Boi	94	0	0
6	2005	2011	Greater-Accra	2014	Ga-East	Danfa	135	0	0
6	2005	2011	Greater-Accra	2014	Ga-East	Otinibi	167	0	0
6	2005	2011	Greater-Accra	2014	Ga-South	Aplaku	178	0	0
6	2005	2011	Greater-Accra	2014	Ga-South	Kudehia	150	0	0
6	2005	2011	Greater-Accra	2014	Ga-South	Obom	188	0	0
6	2005	2011	Greater-Accra	2014	Ga-South	Tsokomey	155	0	0
6	2005	2011	Greater-Accra	2014	Ga-West	Deideiman	105	0	0
6	2005	2011	Greater-Accra	2014	Ga-West	Katapor	185	0	0
6	2005	2011	Greater-Accra	2014	Ga-West	Kojo-Ashong	169	0	0
6	2005	2011	Greater-Accra	2014	Ga-West	Mayara	134	0	0
6	2005	2011	Greater-Accra	2014	Ga-West	Onyasana	79	0	0
6	2005	2011	Greater-Accra	2014	Ga-West	Yahoman	105	0	0
9	2002	2011	Central	2014	Gomoa-East	Denkyira	211	0	0
9	2002	2011	Central	2014	Gomoa-East	Nduem	109	0	0
8	2003	2011	Western	2014	Jomoro	Adu-Suazo	110	0	0
8	2003	2011	Western	2014	Jomoro	Boakwa	178	0	0
8	2003	2011	Western	2014	Jomoro	Egbazo	290	0	0
8	2003	2011	Western	2014	Jomoro	Ghana-Munguah	134	0	0
8	2003	2011	Western	2014	Jomoro	New-Ankasa	204	0	0
8	2003	2011	Western	2014	Jomoro	Old-Ankasa	135	0	0
8	2003	2011	Northern	2014	Karaga	Kumoayili	247	0	0
8	2003	2011	Northern	2014	Karaga	Nyong-Guma	210	0	0
8	2003	2011	Northern	2014	Karaga	Nyong-Nayili	157	0	0
8	2003	2011	Northern	2014	Karaga	Tingdang	163	0	0
7	2004	2011	Central	2014	KEEA	Bisease	352	0	0
8	2003	2011	Central	2014	Mfantsiman	Ekumfi-Abor	96	0	0
8	2003	2011	Central	2014	Mfantsiman	Ekumpoano	115	0	0
8	2003	2011	Central	2014	Mfantsiman	Essarkyir	91	0	0
8	2003	2011	Northern	2014	Saboba	Gbangbapong	211	0	0
8	2003	2011	Northern	2014	Saboba	Sobiba	210	0	0
6	2005	2011	Northern	Not yet	Sawla-TK	Jelikon	280	0	0
7	2004	2011	Western	2014	Shama	Amisakrom	41	0	0
7	2004	2011	Western	2014	Shama	Essumankrom	41	0	0
7	2004	2011	Western	2014	Shama	Fawomanye	92	0	0
7	2004	2011	Western	2014	Shama	Komfoeku	52	0	0
7	2004	2011	Western	2014	Shama	New-Daboase	47	0	0
7	2004	2011	Western	2014	Shama	Old-Daboase	149	0	0
7	2004	2011	Western	2014	Shama	Yabiw	216	0	0
6	2005	2011	Eastern	2014	Suhum	Mensakrom	113	0	0
6	2005	2011	Eastern	2014	Suhum	Apau-Wawase	157	0	0
6	2005	2011	Eastern	2014	Suhum	Govinakrom	130	0	0
6	2005	2011	Northern	2014	Tamale-Metro	Gurugu	82	0	0
6	2005	2011	Northern	2014	Tamale-Metro	Kukuo-Yapalsi	255	0	0
6	2005	2011	Northern	2014	Tamale-Metro	Malshegu	108	0	0
7	2004	2011	Central	2014	THLD	Twifo-Aboabo	152	0	0
7	2004	2011	Central	2014	THLD	Twifo-Mampoma	71	0	0
7	2004	2011	Central	2014	THLD	Twifo-Sebenso	150	0	0
6	2005	2011	Eastern	2014	Upper-West-Akim	Kwapong	67	0	0
6	2005	2011	Eastern	2014	Upper-West-Akim	Maame-Dede	126	0	0
6	2005	2011	Eastern	2014	Upper-West-Akim	Oppong	41	0	0
6	2005	2011	Eastern	2014	Upper-West-Akim	Yawkwesi	55	0	0
8	2003	2011	Western	2014	Wassa East	Abrodruom	61	0	0
8	2003	2011	Western	2014	Wassa East	Ampeasem	117	0	0
8	2003	2011	Western	2014	Wassa East	Krofofrom	71	0	0
8	2003	2011	Western	2014	Wassa East	Obrayebona	102	0	0
8	2003	2011	Western	2014	Wassa East	Sekyere-Heman	211	0	0
6	2005	2011	Eastern	2014	West-Akim-Municipal	Abenase	61	0	0
6	2005	2011	Eastern	2014	West-Akim-Municipal	Asamankitiwa	81	0	0
6	2005	2011	Eastern	2014	West-Akim-Municipal	Bunso	120	0	0
6	2005	2011	Eastern	2014	West-Akim-Municipal	Katanyensua	86	0	0
7	2004	2011	Northern	Not yet	West-Gonja	Larabanga	263	0	0
6	2005	2011	Northern	2014	Yendi	Kulkpeni	266	0	0
6	2005	2011	Northern	2014	Yendi	Mafudo	210	0	0
7	2006	2012	Greater-Accra	2014	Accra-Metro	Abenaase	252	0	0
7	2006	2012	Greater-Accra	2014	Accra-Metro	Bukom	256	0	0
7	2006	2012	Greater-Accra	2014	Accra-Metro	Bukom-Central-Mosque	149	0	0
7	2006	2012	Greater-Accra	2014	Accra-Metro	Bussa-11	166	0	0
7	2006	2012	Greater-Accra	2014	Accra-Metro	Chokor-Chemuenaa	186	0	0
7	2006	2012	Greater-Accra	2014	Accra-Metro	Chokor-Shaban-Park	193	0	0
7	2006	2012	Greater-Accra	2014	Accra-Metro	Konkomba-Market	262	0	0
7	2006	2012	Greater-Accra	2014	Accra-Metro	Lower-Zongo	146	0	0
7	2006	2012	Greater-Accra	2014	Accra-Metro	Mamobi	153	0	0
7	2006	2012	Greater-Accra	2014	Accra-Metro	NDC-Park	86	0	0
7	2006	2012	Greater-Accra	2014	Accra-Metro	Sarakyi-Nkaado	163	0	0
7	2006	2012	Greater-Accra	2014	Accra-Metro	West-Mamobi	157	0	0
7	2006	2012	Greater-Accra	2014	Accra-Metro	Zongo-Night-Market	212	0	0
12	2000	2012	Western	Not yet	Ahanta-West	Achokoi	51	0	0
12	2000	2012	Western	Not yet	Ahanta-West	Busua	131	0	0
12	2000	2012	Western	Not yet	Ahanta-West	Kanfakrom	108	0	0
9	2003	2012	Upper-East	2014	Bawku-Municipal	Gentiga-1	220	0	0
9	2003	2012	Upper-East	2014	Bawku-Municipal	Gentiga-2	282	0	0
9	2003	2012	Upper-East	2014	Bawku-Municipal	Zawsie	278	0	0
9	2003	2012	Upper-East	2014	Bawku-Municipal	Ziako	195	0	0
11	2001	2012	Upper-East	2015	Builsa-North	Namonsa	250	0	0
11	2001	2012	Upper-East	2015	Builsa-North	Yipaala	154	0	0
7	2005	2012	Northern	2014	Bunkpurugu-Yonyo	Kinkangu	312	0	0
7	2005	2012	Northern	2014	Bunkpurugu-Yonyo	Naa-Gu	267	0	0
7	2005	2012	Northern	2014	Bunkpurugu-Yonyo	Sumnibona-1	105	0	0
7	2005	2012	Northern	2014	Bunkpurugu-Yonyo	Tojin-Duak	286	0	0
7	2005	2012	Northern	2014	Bunkpurugu-Yonyo	Yunyoo	222	0	0
9	2003	2012	Northern	2014	East-Mamprusi	Jawani	93	0	0
9	2003	2012	Northern	2014	East-Mamprusi	Nagboo	428	0	0
9	2003	2012	Northern	2014	East-Mamprusi	Namaasim	118	0	0
9	2003	2012	Northern	2014	East-Mamprusi	Sakogu	220	0	0
9	2003	2012	Northern	2014	East-Mamprusi	Zarantinga	136	0	0
10	2002	2012	Western	Not yet	Ellembelle	Akango	150	0	0
10	2002	2012	Western	Not yet	Ellembelle	Ayinase	168	0	0
7	2005	2012	Upper-East	2014	Garu-Tempane	Nagami	350	0	0
7	2005	2012	Upper-East	2014	Garu-Tempane	Senebago	276	0	0
7	2005	2012	Upper-East	2014	Garu-Tempane	Songo	310	0	0
11	2001	2012	Upper-East	2015	KND-Municipal	Korania	223	0	0
11	2001	2012	Upper-East	2015	KND-Municipal	Namolo	266	0	0
11	2001	2012	Upper-East	2015	KND-Municipal	Nayagnia	202	0	0
7	2005	2012	Greater-Accra	2014	La-Dadekotopon	Agyemang	220	0	0
7	2005	2012	Greater-Accra	2014	La-Dadekotopon	Kojo-Sardine	103	0	0
7	2005	2012	Greater-Accra	2014	La-Dadekotopon	La-Mandjarnor	136	0	0
7	2005	2012	Greater-Accra	2014	La-Dadekotopon	La-Wireless	268	0	0
7	2005	2012	Greater-Accra	2014	Ledzokuku-K	Adedemkpo	139	0	0
7	2005	2012	Greater-Accra	2014	Ledzokuku-K	Ante-We	168	0	0
7	2005	2012	Greater-Accra	2014	Ledzokuku-K	E.P.Church	162	0	0
7	2005	2012	Greater-Accra	2014	Ledzokuku-K	Nungua-Zongo	171	0	0
10	2002	2012	Western	Not yet	Nzema-East	Ewuku	175	0	0
8	2004	2012	Western	2014	Sekondi-T	Adakope	219	0	0
8	2004	2012	Western	2014	Sekondi-T	Amanful	158	0	0
8	2004	2012	Western	2014	Sekondi-T	Anaafo	187	0	0
8	2004	2012	Western	2014	Sekondi-T	Ekuase	132	0	0
8	2004	2012	Western	2014	Sekondi-T	European-Town	257	0	0
8	2004	2012	Western	2014	Sekondi-T	New-Takoradi	76	0	0
8	2004	2012	Western	2014	Sekondi-T	Nkontompo	80	0	0
8	2004	2012	Western	2014	Sekondi-T	Nkontompo-Nkwanta	173	0	0
8	2004	2012	Western	2014	Sekondi-T	Safo-Zongo	287	0	0
8	2004	2012	Western	2014	Sekondi-T	Whindu	91	0	0
8	2004	2012	Western	2014	Sekondi-T	Zongo	125	0	0
11	2001	2012	Upper-West	2014	Sissala-East	Banu	228	0	0
11	2001	2012	Upper-West	2014	Sissala-East	Bassisan	168	0	0
11	2001	2012	Upper-West	2014	Sissala-East	Lilixi	313	0	0
11	2001	2012	Upper-West	2014	Sissala-East	Tafiasi	237	0	0
11	2001	2012	Upper-West	2014	Sissala-West	Bouti	225	0	0
11	2001	2012	Upper-West	2014	Sissala-West	Dasima	231	0	0
11	2001	2012	Upper-West	2014	Sissala-West	Duwie	175	0	0
11	2001	2012	Upper-West	2014	Sissala-West	Sorbelle	280	0	0
7	2005	2012	Brong-Ahafo	Not yet	Sunyani-Municipal	Abesim	188	0	0
7	2005	2012	Brong-Ahafo	Not yet	Sunyani-Municipal	Nkrankese	78	0	0
7	2005	2012	Brong-Ahafo	Not yet	Sunyani-West	Adams-Town	120	0	0
7	2005	2012	Brong-Ahafo	Not yet	Sunyani-West	Agyenawase	141	0	0
7	2005	2012	Brong-Ahafo	Not yet	Sunyani-West	Kwabena-Kuma	122	0	0
7	2005	2012	Brong-Ahafo	2016	Techiman-Municipal	Akisimasu	174	0	0
7	2005	2012	Brong-Ahafo	2016	Techiman-Municipal	Kuntunso	142	0	0
7	2005	2012	Brong-Ahafo	2016	Techiman-Municipal	Tanobanafo	144	0	0
10	2003	2013	Upper-East	2014	Bawku-West	Teshie	411	0	0
11	2002	2013	Upper-East	2015	Bolgatanga-Municipal	Nyariga	403	0	0
11	2002	2013	Upper-East	2015	Bongo	Anafobisi	306	0	0
8	2005	2013	Upper-East	Not yet	Talensi	Manpelungu	434	0	0
8	2005	2013	Upper-East	Not yet	Talensi	Tolla	607	0	0
11	2002	2013	Upper-West	Not yet	Wa-East	Chaggu	500	0	0
11	2002	2013	Upper-West	2015	Wa-Municipal	Busa	489	0	0
11	2002	2013	Upper-West	2015	Wa-Municipal	Charingo	380	0	0
14	2000	2014	Western	Not yet	Ahanta-West	Asemasa	91	0	0
14	2000	2014	Western	Not yet	Ahanta-West	Ellobankata	155	0	0
10	2004	2014	Northern	Not yet	Bole	Babator	193	0	0
10	2004	2014	Northern	Not yet	Bole	Jama	144	0	0
13	2001	2014	Upper-East	2015	Builsa-North	Chiok-2	254	0	0
13	2001	2014	Upper-East	2015	Builsa-North	Namonsa	241	0	0
13	2001	2014	Upper-East	2015	Builsa-North	Nanjopiung	250	0	0
13	2001	2014	Central	2010	Effutu-Municipal	Ateitu	181	0	0
13	2001	2014	Central	2010	Effutu-Municipal	Atekyedo	96	0	0
13	2001	2014	Central	2010	Effutu-Municipal	Gyahadze	152	0	0
13	2001	2014	Central	2010	Effutu-Municipal	Gyangyanadze	161	0	0
13	2001	2014	Central	2010	Effutu-Municipal	Nsuekyir	129	0	0
13	2001	2014	Central	2010	Effutu-Municipal	Osubonpanyin	152	0	0
10	2002	2014	Western	Not yet	Ellembelle	Anyinase	166	0	0
10	2002	2014	Western	Not yet	Ellembelle	Bobrama	112	0	0
13	2001	2014	Upper-East	2015	KND-Municipal	Bonia	239	0	0
13	2001	2014	Upper-East	Not yet	KND-West	Baduna	180	0	0
10	2004	2014	Northern	Not yet	North-Gonja	Daboya	323	0	0
10	2004	2014	Northern	Not yet	North-Gonja	Disa	239	0	0
10	2004	2014	Northern	Not yet	North-Gonja	Kaputo	79	0	0
10	2004	2014	Northern	Not yet	North-Gonja	Singa	206	0	0
10	2004	2014	Northern	Not yet	North-Gonja	Tachali	60	0	0
12	2002	2014	Western	Not yet	Nzema-East	Anibil	350	0	0
12	2002	2014	Western	Not yet	Nzema-East	Awuku	187	0	0
12	2002	2014	Western	Not yet	Nzema-East	Bamiakor	200	0	0
9	2005	2014	Northern	Not yet	Sawla-TK	Soma	130	0	0
9	2005	2014	Brong-Ahafo	Not yet	Sunyani-Municipal	Fokuokrom	76	0	0
9	2005	2014	Brong-Ahafo	Not yet	Sunyani-Municipal	Korasua	131	0	0
9	2005	2014	Brong-Ahafo	Not yet	Sunyani-Municipal	New-Dormaa	186	0	0
9	2005	2014	Brong-Ahafo	Not yet	Sunyani-Municipal	Wawasua	182	0	0
9	2005	2014	Brong-Ahafo	Not yet	Sunyani-Municipal	Yawhimakrom	64	0	0
9	2005	2014	Brong-Ahafo	Not yet	Sunyani-West	Adantia	138	0	0
9	2005	2014	Brong-Ahafo	2016	Techiman-Municipal	Agosa	187	0	0
9	2005	2014	Brong-Ahafo	2016	Techiman-Municipal	Fiaso	219	0	0
9	2005	2014	Brong-Ahafo	2016	Techiman-Municipal	Nsokonee	133	0	0
9	2005	2014	Brong-Ahafo	2016	Techiman-North	Adutwie	167	0	0
9	2005	2014	Brong-Ahafo	2016	Techiman-North	Ayeasu	182	0	0
9	2005	2014	Brong-Ahafo	2016	Techiman-North	Mesidan	128	0	0
10	2004	2014	Northern	Not yet	West-Gonja	Achibuyor	195	0	0
10	2004	2014	Northern	Not yet	West-Gonja	Busunu	294	0	0
10	2004	2014	Northern	Not yet	West-Gonja	Kabampe	149	0	0
10	2004	2014	Northern	Not yet	West-Gonja	Murugu	281	0	0
0	2004	2003	Western	2014	Shama	Shama	557	1	0.179533
11	2002	2013	Upper-West	Not yet	Jirapa	Ving-Ving	551	1	0.181488
11	2002	2013	Upper-West	2015	Daffiama-BI	Daffiama	529	1	0.189036
4	2001	2005	Central	2010	Effutu-Municipal	Atekyedo	500	1	0.2
10	2003	2013	Upper-East	2014	Bawku-West	Binaba	500	1	0.2
12	2002	2014	Upper-West	Not yet	Lambussie-K	Koro	341	1	0.293255
9	2005	2014	Northern	Not yet	Sawla-TK	Yipalaa	301	1	0.332226
9	2005	2014	Northern	Not yet	Sawla-TK	Jentilpe	293	1	0.341297
7	2005	2012	Brong-Ahafo	2016	Techiman-Municipal	Aworopata	284	1	0.352113
13	2001	2014	Upper-East	2015	KND-Municipal	Nayagnia	274	1	0.364964
7	2005	2012	Upper-East	2014	Garu-Tempane	Basyonde	262	1	0.381679
10	2002	2014	Western	Not yet	Ellembelle	Baseke	252	1	0.396825
12	2001	2013	Upper-East	2015	Builsa-South	Baasa	467	2	0.428266
0	2003	2002	Northern	2014	East-Mamprusi	Zaadantinga	230	1	0.434783
7	2002	2009	Upper-West	2015	Daffiama-BI	Daffiama	229	1	0.436681
11	2002	2013	Upper-East	2015	Bongo	Vea	453	2	0.441501
13	2001	2014	Upper-East	2015	KND-Municipal	Korania	216	1	0.462963
6	2003	2009	Northern	2014	West-Mamprusi	Sayoo	206	1	0.485437
12	2002	2014	Upper-West	Not yet	Lambussie-K	Suke	206	1	0.485437
12	2002	2014	Upper-West	Not yet	Lambussie-K	Happah	204	1	0.490196
10	2002	2014	Western	Not yet	Ellembelle	Azulenloanu	201	1	0.497512
7	2002	2009	Upper-East	2015	Bongo	Vea	197	1	0.507614
14	2000	2014	Western	Not yet	Ahanta-West	Old-Akwidaa	197	1	0.507614
13	2001	2014	Upper-East	2015	Builsa-North	Chiok-1	195	1	0.512821
7	2004	2011	Northern	Not yet	Bole	Teselima	380	2	0.526316
0	2005	2004	Greater-Accra	2014	Ga-South	Kudehia	188	1	0.531915
11	2002	2013	Upper-West	2015	Nadowli	Nanvili	376	2	0.531915
9	2005	2014	Brong-Ahafo	2016	Techiman-North	Tanoboase	182	1	0.549451
7	2004	2011	Western	2014	Aowin	Jomoro	175	1	0.571429
6	2001	2007	Upper-East	2015	KND-Municipal	Korania	164	1	0.609756
14	2000	2014	Western	Not yet	Ahanta-West	Asemko	160	1	0.625
6	2003	2009	Northern	2014	Kumbungu	Satani	153	1	0.653595
7	2000	2007	Western	Not yet	Ahanta-West	Miemia	151	1	0.662252
12	2000	2012	Western	Not yet	Ahanta-West	Akwidaa	150	1	0.666667
7	2002	2009	Upper-West	Not yet	Lambussie-K	Tuopare	148	1	0.675676
7	2000	2007	Western	Not yet	Ahanta-West	Busua	142	1	0.704225
6	2001	2007	Upper-East	2015	Builsa-South	Yerinsa	142	1	0.704225
0	2005	2004	Brong-Ahafo	2016	Techiman-Municipal	Tandanafo-1	141	1	0.70922
11	2002	2013	Upper-East	2015	Bolgatanga-Municipal	Daborin	422	3	0.7109
11	2002	2013	Upper-West	Not yet	Wa-West	Poyentanga	413	3	0.726392
13	2001	2014	Upper-East	Not yet	KND-West	Chania	271	2	0.738007
6	2001	2007	Central	2010	Awutu-Senya-West	Mfafo	135	1	0.740741
12	2000	2012	Western	Not yet	Ahanta-West	Asemasa	134	1	0.746269
0	2004	2003	Central	2014	KEEA	Ankwanda	400	3	0.75
7	2002	2009	Upper-West	Not yet	Jirapa	Ving-Ving	266	2	0.75188
6	2003	2009	Northern	2014	Nanumba North	Mankuado	133	1	0.75188
7	2002	2009	Upper-West	Not yet	Wa-West	Ga	133	1	0.75188
12	2002	2014	Upper-West	Not yet	Lambussie-K	Tapoma	266	2	0.75188
13	2001	2014	Upper-East	2015	KND-Municipal	Doba	132	1	0.757576
13	2001	2014	Upper-East	Not yet	KND-West	Awaru	131	1	0.763359
14	2000	2014	Western	Not yet	Ahanta-West	Cape-3-points	258	2	0.775194
11	2002	2013	Upper-West	Not yet	Lawra	Ambur	492	4	0.813008
7	2000	2007	Western	Not yet	Ahanta-West	Egyambra	122	1	0.819672
10	2004	2014	Northern	Not yet	Bole	Teselima	244	2	0.819672
6	2003	2009	Northern	2014	Kumbungu	Gumo	120	1	0.833333
7	2005	2012	Brong-Ahafo	Not yet	Sunyani-West	Abornye	344	3	0.872093
6	2001	2007	Upper-West	2014	Sissala-West	Sorbelle	229	2	0.873362
7	2005	2012	Brong-Ahafo	Not yet	Sunyani-Municipal	Yawhimakrom	229	2	0.873362
7	2005	2012	Brong-Ahafo	Not yet	Sunyani-Municipal	Kotokrom	111	1	0.900901
7	2002	2009	Upper-East	2015	Bolgatanga-Municipal	Nyorkorkor	108	1	0.925926
9	2005	2014	Brong-Ahafo	Not yet	Sunyani-West	Abornye	216	2	0.925926
9	2005	2014	Brong-Ahafo	Not yet	Sunyani-West	Addoe	213	2	0.938967
9	2005	2014	Brong-Ahafo	Not yet	Sunyani-West	Bofourkrom	209	2	0.956938
7	2004	2011	Western	2014	Aowin	Nyankamam	103	1	0.970874
12	2000	2012	Western	Not yet	Ahanta-West	Asemko	206	2	0.970874
7	2002	2009	Western	Not yet	Ellembelle	Akango	102	1	0.980392
2	2001	2003	Central	2010	Effutu-Municipal	Gyangyanadze	100	1	1
2	2001	2003	Upper-West	2014	Sissala-East	Banu	100	1	1
2	2001	2003	Upper-West	2014	Sissala-West	Sorbelle	100	1	1
11	2001	2012	Upper-East	Not yet	KND-West	Kazugu	194	2	1.03093
12	2001	2013	Upper-East	2015	Builsa-South	Kanjaga	581	6	1.0327
7	2005	2012	Brong-Ahafo	2016	Techiman-Municipal	Nsokonee	187	2	1.06952
6	2001	2007	Upper-East	2015	Builsa-North	Nanjopiung	184	2	1.08696
6	2003	2009	Upper-East	2014	Bawku-West	Yarigu	184	2	1.08696
6	2001	2007	Central	2010	Effutu-Municipal	Gyahadze	91	1	1.0989
8	2003	2011	Western	2014	Wassa East	Tumentu	89	1	1.1236
0	2003	2002	Northern	2014	West-Mamprusi	Wungu	441	5	1.13379
14	2000	2014	Western	Not yet	Ahanta-West	Mpataano	174	2	1.14943
7	2002	2009	Upper-West	Not yet	Lawra	Yagtuure	86	1	1.16279
6	2003	2009	Northern	2014	West-Mamprusi	Kubori	86	1	1.16279
2	2001	2003	Upper-East	2015	KND-Municipal	Namolo	85	1	1.17647
2	2003	2005	Northern	2014	West-Mamprusi	Kperiga	505	6	1.18812
7	2002	2009	Upper-East	2015	Bongo	Anafobisi	83	1	1.20482
6	2003	2009	Upper-East	2014	Bawku-West	Azuwera	158	2	1.26582
11	2001	2012	Upper-East	Not yet	KND-West	Baduna	158	2	1.26582
6	2001	2007	Upper-East	Not yet	KND-West	Baduna	78	1	1.28205
7	2002	2009	Upper-East	2015	Bolgatanga-Municipal	Benkote	76	1	1.31579
8	2005	2013	Upper-East	Not yet	Nabdam	Nangode	519	7	1.34875
11	2001	2012	Upper-East	2015	Builsa-North	Chiok-2	140	2	1.42857
7	2002	2009	Upper-East	2015	Bolgatanga-Municipal	Doone	138	2	1.44928
7	2005	2012	Brong-Ahafo	2016	Techiman-Municipal	Kokrompe	207	3	1.44928
6	2001	2007	Upper-East	2015	KND-Municipal	Namolo	65	1	1.53846
6	2003	2009	Upper-East	2014	Bawku-West	Gbantongo	130	2	1.53846
7	2002	2009	Upper-West	Not yet	Lawra	Berewong	65	1	1.53846
5	2004	2009	Western	2014	Tarkwa-Nsueam	Iduaprim-Mile-7	64	1	1.5625
9	2005	2014	Brong-Ahafo	2016	Techiman-Municipal	Asantanso	190	3	1.57895
11	2001	2012	Upper-East	Not yet	KND-West	Abliteo	188	3	1.59574
6	2001	2007	Central	2010	Effutu-Municipal	Nsuekyir	176	3	1.70455
13	2001	2014	Upper-East	Not yet	KND-West	Navio	233	4	1.71674
7	2002	2009	Upper-West	Not yet	Jirapa	Gbare	226	4	1.76991
9	2005	2014	Northern	Not yet	Sawla-TK	Nasoyiri	113	2	1.76991
11	2001	2012	Upper-East	2015	KND-Municipal	Doba	110	2	1.81818
4	2004	2008	Central	2014	KEEA	Ankwanda	712	13	1.82584
0	2003	2002	Upper-East	2014	Bawku-Municipal	Zawsie	265	5	1.88679
11	2002	2013	Upper-West	Not yet	Jirapa	Wulling	471	9	1.91083
3	2002	2005	Central	2010	Agona-East	Akwakwaa	465	9	1.93548
6	2001	2007	Upper-East	2015	KND-Municipal	Biu	153	3	1.96078
6	2001	2007	Upper-East	2015	KND-Municipal	Nayagnia	254	5	1.9685
7	2000	2007	Western	Not yet	Ahanta-West	Ahuntumano	151	3	1.98675
7	2002	2009	Upper-East	2015	Bolgatanga-Municipal	Songe	100	2	2
11	2001	2012	Upper-East	2015	KND-Municipal	Doba-Gayingo	142	3	2.11268
7	2005	2012	Brong-Ahafo	Not yet	Sunyani-Municipal	Nkrankrom	188	4	2.12766
11	2001	2012	Upper-East	2015	Builsa-North	Kpandema	233	5	2.14592
9	2005	2014	Brong-Ahafo	Not yet	Sunyani-Municipal	Mensakrom-	91	2	2.1978
6	2001	2007	Upper-West	2014	Sissala-West	Kuntulo	136	3	2.20588
6	2001	2007	Upper-East	2015	KND-Municipal	Nayire	225	5	2.22222
6	2001	2007	Upper-West	2014	Sissala-West	Dasima	44	1	2.27273
6	2001	2007	Upper-East	Not yet	KND-West	Kajolo	125	3	2.4
6	2003	2009	Upper-East	2014	Bawku-West	Kopella	201	5	2.48756
11	2002	2013	Upper-West	Not yet	Lawra	Brifo-Cha	357	9	2.52101
7	2002	2009	Upper-West	Not yet	Lawra	Dikpe	79	2	2.53165
12	2002	2014	Western	Not yet	Nzema-East	Domuli	78	2	2.5641
4	2004	2008	Central	2014	KEEA	Brenu-Akyenimu	389	10	2.57069
7	2002	2009	Upper-West	Not yet	Lambussie-K	Ul-Kpong	155	4	2.58065
11	2001	2012	Upper-East	Not yet	KND-West	Dazongo	268	7	2.61194
6	2001	2007	Central	2010	Effutu-Municipal	Ateitu	76	2	2.63158
11	2002	2013	Upper-West	Not yet	Wa-East	Kparisaga	380	10	2.63158
6	2001	2007	Upper-East	2015	Builsa-North	Azugyeri	110	3	2.72727
6	2001	2007	Upper-West	2014	Sissala-East	Kwapun	107	3	2.80374
2	2001	2003	Central	2010	Effutu-Municipal	Esuekyir	105	3	2.85714
0	2005	2004	Brong-Ahafo	2016	Techiman-Municipal	Kwesi-Gyan	138	4	2.89855
7	2000	2007	Western	Not yet	Ahanta-West	Butre	172	5	2.90698
2	2001	2003	Upper-East	2015	KND-Municipal	Korania	100	3	3
7	2002	2009	Upper-East	2015	Bolgatanga-Municipal	Vea-Junction	162	5	3.08642
7	2002	2009	Upper-East	2015	Bolgatanga-Municipal	Nyariga	128	4	3.125
11	2002	2013	Upper-West	Not yet	Wa-West	Jambussie	473	15	3.17125
5	2000	2005	Western	Not yet	Ahanta-West	Asemasa	502	16	3.18725
6	2001	2007	Upper-East	2015	Builsa-North	Yipaala	93	3	3.22581
6	2001	2007	Central	2010	Effutu-Municipal	Atekyedo	31	1	3.22581
6	2003	2009	Upper-East	2014	Bawku-West	Lamboya	91	3	3.2967
6	2001	2007	Upper-West	2014	Sissala-West	Tolkui	60	2	3.33333
10	2002	2012	Western	Not yet	Nzema-East	Domuli	90	3	3.33333
6	2001	2007	Upper-East	2015	Builsa-South	Baasa	149	5	3.3557
4	2001	2005	Upper-East	2015	Builsa-South	Baasa	500	17	3.4
7	2002	2009	Upper-West	2015	Nadowli	Charikpong	115	4	3.47826
0	2005	2004	Eastern	2014	Ayensuano	Onakwase	142	5	3.52113
6	2001	2007	Upper-East	2015	Builsa-South	Kasiesa-1	83	3	3.61446
2	2002	2004	Upper-West	Not yet	Wa-West	Kandeo	55	2	3.63636
7	2002	2009	Upper-West	Not yet	Lawra	Bagri	82	3	3.65854
8	2005	2013	Upper-East	Not yet	Nabdam	Tindongo	512	19	3.71094
12	2002	2014	Western	Not yet	Nzema-East	Agyan	160	6	3.75
3	2000	2003	Western	Not yet	Ahanta-West	Butre	105	4	3.80952
2	2002	2004	Upper-East	2015	Bolgatanga-Municipal	Nyariga	52	2	3.84615
11	2001	2012	Upper-East	2015	Builsa-North	Chiok-1	78	3	3.84615
7	2002	2009	Upper-West	2015	Nadowli	Sampina	152	6	3.94737
4	2001	2005	Upper-East	Not yet	KND-West	Baduna	505	20	3.9604
11	2001	2012	Upper-East	Not yet	KND-West	Navio	201	8	3.9801
1	2002	2003	Upper-West	2015	Daffiama-BI	Daffiama	100	4	4
1	2002	2003	Upper-West	2015	Daffiama-BI	Touri	100	4	4
6	2001	2007	Upper-West	2014	Sissala-West	Duwie	174	7	4.02299
6	2001	2007	Upper-West	2014	Sissala-East	Wuru	117	5	4.2735
0	2005	2004	Northern	2014	Yendi	Bumbung	184	8	4.34783
7	2002	2009	Upper-East	2015	Bongo	Balungo	115	5	4.34783
10	2004	2014	Northern	Not yet	West-Gonja	Seiyiri	115	5	4.34783
7	2000	2007	Western	Not yet	Ahanta-West	Asemko	223	10	4.4843
7	2002	2009	Western	Not yet	Nzema-East	Agyan	88	4	4.54545
10	2002	2014	Western	Not yet	Ellembelle	Ankobra	154	7	4.54545
6	2003	2009	Northern	2014	West-Mamprusi	Kperiga	107	5	4.6729
7	2005	2012	Brong-Ahafo	Not yet	Sunyani-West	Bofourkrom	342	16	4.67836
7	2002	2009	Upper-West	2015	Nadowli	Gablie	186	9	4.83871
7	2002	2009	Upper-East	2015	Bongo	Kunkua	61	3	4.91803
3	2000	2003	Western	Not yet	Ahanta-West	Busua	100	5	5
2	2002	2004	Upper-West	2015	Daffiama-BI	Touri	100	5	5
6	2001	2007	Upper-East	2015	Builsa-North	Kpandema	100	5	5
12	2000	2012	Western	Not yet	Ahanta-West	Antseambua	40	2	5
6	2001	2007	Upper-West	2014	Sissala-East	Banu	118	6	5.08475
7	2002	2009	Upper-East	2015	Bolgatanga-Municipal	Gane-Asonge	129	7	5.42636
10	2004	2014	Northern	Not yet	Bole	Dugli	249	14	5.62249
7	2005	2012	Brong-Ahafo	Not yet	Sunyani-Municipal	Fokuokrom	105	6	5.71429
0	2003	2002	Upper-East	2014	Bawku-Municipal	44	104	6	5.76923
1	2002	2003	Upper-West	Not yet	Lambussie-K	Ul-Kpong	97	6	6.18557
7	2002	2009	Upper-West	Not yet	Jirapa	Tampaala	348	22	6.32184
6	2001	2007	Upper-East	2015	KND-Municipal	Biu-Seinsa	172	11	6.39535
3	2002	2005	Upper-West	2015	Daffiama-BI	Daffiama	500	32	6.4
7	2002	2009	Upper-East	2015	Bongo	Gowrie	106	7	6.60377
0	2005	2004	Brong-Ahafo	2016	Techiman-Municipal	Nsokonee	151	10	6.62252
6	2005	2011	Northern	Not yet	Sawla-TK	Nasoyiri	60	4	6.66667
6	2001	2007	Upper-East	2015	Builsa-North	Namonsa	149	10	6.71141
0	2005	2004	Northern	2014	Yendi	Kulkpeni	132	9	6.81818
2	2002	2004	Upper-West	Not yet	Lawra	Ambur	85	6	7.05882
7	2002	2009	Upper-West	Not yet	Wa-West	Poyentanga	226	16	7.07965
0	2003	2002	Upper-East	2014	Bawku-Municipal	Ziako	136	10	7.35294
6	2001	2007	Upper-East	2015	Builsa-South	Kasiesa-2	118	9	7.62712
7	2002	2009	Upper-East	2015	Bolgatanga-Municipal	Daborin	118	9	7.62712
2	2002	2004	Upper-East	2015	Bolgatanga-Municipal	Nyorkorkor	38	3	7.89474
7	2002	2009	Upper-West	Not yet	Wa-West	Kandeo	76	6	7.89474
7	2002	2009	Upper-West	Not yet	Lawra	Brifo-Cha	125	10	8
7	2002	2009	Western	Not yet	Nzema-East	Domuli	71	6	8.4507
2	2002	2004	Upper-East	2015	Bongo	Anafobisi	34	3	8.82353
2	2001	2003	Upper-East	2015	Builsa-North	Chuchuliga-Namonsa	100	9	9
10	2002	2012	Western	Not yet	Nzema-East	Agyan	100	9	9
7	2000	2007	Western	Not yet	Ahanta-West	Mpataano	152	14	9.21053
3	2000	2003	Western	Not yet	Ahanta-West	Asemko	105	10	9.52381
7	2002	2009	Upper-West	Not yet	Lawra	Ngmangbil	188	18	9.57447
2	2001	2003	Upper-East	Not yet	KND-West	Baduna	73	7	9.58904
10	2002	2012	Western	Not yet	Nzema-East	Akonu	102	10	9.80392
1	2002	2003	Upper-East	2015	Bolgatanga-Municipal	Nyorkorkor	101	10	9.90099
3	2000	2003	Western	Not yet	Ahanta-West	Asemasa	100	10	10
1	2002	2003	Upper-East	2015	Bongo	Anafobisi	100	10	10
2	2001	2003	Upper-West	2014	Sissala-West	Dasima	100	10	10
7	2002	2009	Upper-West	Not yet	Wa-West	Buli	181	19	10.4972
6	2001	2007	Upper-East	Not yet	KND-West	Chania	150	16	10.6667
7	2002	2009	Upper-East	2015	Bongo	Atampiisi	155	17	10.9677
0	2001	2000	Upper-West	2014	Sissala-West	Bouti	109	12	11.0092
7	2002	2009	Upper-West	Not yet	Wa-West	Gadi	88	10	11.3636
0	2002	2002	Central	2010	Agona-East	Essusu	84	10	11.9048
2	2001	2003	Upper-East	2015	KND-Municipal	Biu	100	12	12
1	2002	2003	Upper-West	Not yet	Wa-West	Kandeo	75	9	12
6	2001	2007	Upper-East	Not yet	KND-West	Paga-Zenga	58	7	12.069
6	2001	2007	Upper-East	2015	Builsa-North	Chiok-2	106	13	12.2642
6	2001	2007	Upper-East	2015	Builsa-North	Chiok-1	138	17	12.3188
0	2000	2000	Western	Not yet	Ahanta-West	Asemko	112	14	12.5
0	2001	2000	Central	2010	Effutu-Municipal	Atekyedo	72	9	12.5
7	2002	2009	Upper-West	Not yet	Lawra	Touri-	169	22	13.0178
7	2002	2009	Upper-West	Not yet	Lawra	Biro	183	24	13.1148
7	2002	2009	Upper-West	Not yet	Wa-West	Kawu	105	14	13.3333
7	2002	2009	Upper-West	Not yet	Wa-West	Buo	73	10	13.6986
6	2001	2007	Upper-West	2014	Sissala-East	Pinda	51	7	13.7255
1	2002	2003	Central	2010	Agona-East	Essusu	80	11	13.75
7	2004	2011	Northern	Not yet	West-Gonja	Seiyiri	40	6	15
1	2002	2003	Upper-West	Not yet	Jirapa	Ving-Ving	46	7	15.2174
0	2001	2000	Central	2010	Effutu-Municipal	Ateitu	103	16	15.534
0	2002	2000	Upper-West	2015	Daffiama-BI	Touri	108	17	15.7407
1	2002	2003	Upper-East	2015	Bolgatanga-Municipal	Nyariga	100	16	16
2	2002	2004	Upper-West	2015	Daffiama-BI	Daffiama	100	17	17
0	2000	2000	Western	Not yet	Ahanta-West	Cape-3-points	99	17	17.1717
0	2000	2000	Western	Not yet	Ahanta-West	Asemasa	98	17	17.3469
0	2001	2000	Central	2010	Effutu-Municipal	Nsuekyir	108	19	17.5926
0	2000	2000	Western	Not yet	Ahanta-West	Mpataano	106	19	17.9245
7	2002	2009	Western	Not yet	Nzema-East	Akonu	33	6	18.1818
7	2002	2009	Upper-West	Not yet	Wa-West	Yelleyiri	133	25	18.797
2	2002	2004	Upper-West	Not yet	Lawra	Berewong	100	19	19
2	2002	2004	Upper-West	Not yet	Wa-West	Gadi	100	19	19
6	2001	2007	Upper-East	2015	Builsa-South	Farinsa	183	36	19.6721
1	2002	2003	Upper-West	Not yet	Lawra	Berewong	100	20	20
1	2002	2003	Upper-West	Not yet	Wa-West	Gadi	105	21	20
0	2001	2000	Upper-East	2015	Builsa-North	Chuchuliga-Namonsa	107	22	20.5607
6	2001	2007	Upper-East	2015	KND-Municipal	Doba	24	5	20.8333
0	2001	2000	Upper-East	Not yet	KND-West	Baduna	112	24	21.4286
1	2002	2003	Upper-East	2015	Bongo	Kunkua	104	24	23.0769
0	2000	2000	Western	Not yet	Ahanta-West	Busua	124	29	23.3871
0	2001	2000	Upper-East	2015	Builsa-North	Pilsa	111	26	23.4234
0	2001	2000	Central	2010	Effutu-Municipal	Gyangyanadze	139	33	23.741
0	2001	2000	Upper-East	2015	Builsa-North	Kpandema	121	29	23.9669
2	2002	2004	Upper-West	Not yet	Jirapa	Ving-Ving	100	24	24
0	2001	2000	Upper-East	2015	Builsa-North	Achangyeri	102	26	25.4902
0	2001	2000	Upper-West	2014	Sissala-West	Sorbelle	99	26	26.2626
0	2001	2000	Central	2010	Effutu-Municipal	Osubonpanyin	92	25	27.1739
2	2002	2004	Upper-West	Not yet	Lambussie-K	Ul-Kpong	89	25	28.0899
0	2001	2000	Upper-East	2015	KND-Municipal	Biu	110	31	28.1818
2	2001	2003	Upper-East	2015	Builsa-North	Achangyeri	53	15	28.3019
0	2000	2000	Western	Not yet	Ahanta-West	Butre	123	35	28.4553
0	2001	2000	Upper-West	2014	Sissala-East	Banu	113	35	30.9735
0	2001	2000	Upper-East	2015	KND-Municipal	Namolo	126	41	32.5397
2	2002	2004	Upper-East	2015	Bongo	Kunkua	32	11	34.375
0	2001	2000	Upper-East	2015	KND-Municipal	Korania	121	43	35.5372
0	2001	2000	Central	2010	Effutu-Municipal	Gyahadze	92	42	45.6522

## Sheet: Keys
Time_PT_1st trtmt	Time post first treatment
First trtmt (Year)	Year in which first treatment was done
Sample Year	Year in which sampling was done (mf survey)
Region	Region of Ghana where community is located
TAS1-MDAstop	Year in whci TAS-1 was done and MDA stopped
District	District in Ghana where community is located
Community	Name of community that was sampled
No. examined (mf)	Number of individuals sampled during mf survey
No. positive (mf)	Number of individuals that tested positive for mf
% positive (mf)	Percentage that tested positive for mf
	Data represent combined prevalence with other communities in the same district
